# Supplementary material for: Resveratrol’s Impact on the Chondrogenic Reagents’ Effects in Cell Sheet Cultures of Wharton’s Jelly-Derived MSCs
Source: Cells. 2023 Dec 15;12(24):2845. doi: 10.3390/cells12242845 (PMC10741663; doi:10.3390/cells12242845)
Supplement: Supplementary file 1 [file cells-12-02845-s001.zip › Suppl.Table S1_PCR primers.xlsx]

## Sheet: Лист1
Species	Protein encoded	NCBI Gene ID	Gene Symbol	Primer pair (Sequences)	Annealing t°С	Product length (bp)
human	Collagen Type I Alpha 2 Chain	1278	COL1A2	GCCCTGTCTGCTTCCTGTAA	58; 62	214
				CATGTTCGGTTGGTCAAAGA
human	Collagen Type II Alpha 1 Chain	1280	COL2A1	GCAATAGCAGGTTCACGTACA	61; 66	78
				CGATAACAGTCTTGCCCCACTT
human	Glyceraldehyde-3-Phosphate Dehydrogenase	2597	GAPDH	CCACTTGATTTTGGAGGGATCT	62; 62	89
				GCACCGTCAAGGCTGAGAAC
human	Myocyte Enhancer Factor 2C	4208	MEF2C	AAAGGAGAGGAGGCAAACGC	60; 60	141
				GGAAGTTGTACCCGTCAGCA
human, mouse, rat	Ribosomal Protein L13a	23521	RPL13A	AAAAAGCGGATGGTGGTTC	56.5; 57.5	168
				CTTCCGGTAGTGGATCTTGG
human mouse and rat)	SRY-Box Transcription Factor 9	6662	SOX9	GACTTCCGCGACGTGGAC	60; 60	99
				GTTGGGCGGCAGGTACTG
